# Supplementary material for: Metabolic classifications of renal cell carcinoma reveal intrinsic connections with clinical and immune characteristics
Source: J Transl Med. 2023 Feb 24;21:146. doi: 10.1186/s12967-023-03978-y (PMC9960222; doi:10.1186/s12967-023-03978-y)
Supplement: Supplementary file 1 — Additional file 1. Gsea results of 3 clusters. [file 12967_2023_3978_MOESM1_ESM.txt]

id	module.size	module.parent	module.hub	module.scale	module.pvalue
c1_2	952	c1_1	INPP5J(63),SC5D(46),PLA2G4F(43),GLB1(37),NNT(36),KHK(34),PLCG2(34),ACMSD(33),GPD1L(32),SACM1L(32),AGXT2(31),PCCB(31),HACD3(30),SHMT1(30),HS6ST3(30),ANGPTL4(29),DLAT(27),FUT6(27),DDC(26),CUBN(26),DLD(26),PDHB(25),ACAT1(25),GOT2(24),UPB1(24),CTRC(23),GGT1(22),ST8SIA5(22),A1CF(22),GOT1(22),PKLR(22),DPYS(21),CLTRN(20),ALAS1(20),SCAP(20),GNA11(20),EIF4E(20),SPCS1(19),IDH3A(19),MMUT(19),CYP2J2(19),SFTP…	S3	0
c1_4	718	c1_2	INPP5J(63),SC5D(46),PLA2G4F(43),GLB1(37),NNT(36),PLCG2(34),GPD1L(32),SACM1L(32),PCCB(31),HACD3(30),HS6ST3(30),ANGPTL4(28),DLAT(27),DLD(26),PDHB(25),ACAT1(25),GOT2(24),CTRC(23),ST8SIA5(22),GOT1(22),ALAS1(20),SCAP(20),GNA11(20),EIF4E(20),SPCS1(19),IDH3A(19),MMUT(19),SFTPB(19),NOTCH2(18),CYP2J2(17),FH(17),SREBF2(16),HILPDA(16),PHKA2(16),SLBP(16),SLC5A5(16),PDHA1(15),DAG1(15),PFKM(15),GDE1(15),PPARGC…	NA	0
c1_5	234	c1_2	KHK(33),ACMSD(33),AGXT2(31),SHMT1(30),FUT6(27),DDC(26),CUBN(26),GGT1(22),A1CF(22),PKLR(22),DPYS(21),CLTRN(20),AMN(18),DECR2(16)	NA	0
c1_6	292	c1_3	NOTCH4(44),CSPG4(41),RAPGEF4(33),ADGRF5(30),COASY(30),NOTCH3(23),GSS(23),TPK1(23),NOS3(18),CACNA1C(17),ELAC2(17),CHST2(17),ST6GALNAC3(17),GGT5(17),ADCY4(16),ASRGL1(16),FUT1(16),ODC1(16),LUM(15),CHSY3(15)	S3	0
c1_7	229	c1_3	RPS11(26),RPL13A(25),RPL36(25),SNRPD2(24),POLR2I(20),RPL18(19),RPS3(18),FAU(17),RPL31(16),PSMB4(16),RPS15(15)	S3	0
c1_8	594	c1_3	LSM4(45),PTGES2(41),ECI1(40),FDX2(38),SNRNP25(36),PSMB3(35),POLR2J(33),LSM7(32),NME1(31),COQ9(26),MIGA2(26),TBL3(22),PHKG2(22),SLC25A11(22),CDC40(22),PSMB6(21),SERINC1(20),DDX21(19),CDK19(18),POLR2L(18),PCYT2(17),ACOT8(17),BSG(16),PRPF40A(16),APRT(15),G6PC3(15),ESRRA(15),NOC4L(15),HEATR1(15),TSEN54(15),PGP(15)	S3	0
c1_9	218	c1_3	DDX39B(35),SNRNP70(33),GPS2(31),CSAD(28),PLA2G6(25),IDUA(18),CHKB(17),APOA5(17),HNRNPH1(16)	S3	0
c1_10	85	c1_3	SAMHD1(30),TNFAIP8L2(25),SLC37A2(17),PIK3R5(17)	S3	0
c1_11	172	c1_3	PANK3(45),CNOT1(34),PIK3CA(30),PIK3C2A(26),SMG6(17)	S3	0
c1_12	80	c1_4	PCCB(29),DLD(24),GOT2(22)	NA	0
c1_13	127	c1_4	INPP5J(59),PLA2G4F(41),SACM1L(21),GNA11(19),SREBF2(16)	NA	0
c1_14	45	c1_4	ANGPTL4(24),HILPDA(16)	S2	0
c1_15	21	c1_4	()	S2	0
c1_16	111	c1_4	SC5D(41),HACD3(30),DLAT(24),EIF4E(20),IDH3A(17),SLBP(16)	S2	0
c1_17	59	c1_4	GLB1(27),SCAP(17),SPCS1(15),DAG1(14),PYGB(14)	S2	0
c1_18	37	c1_4	GPD1L(20),PPARGC1A(15),CDS1(13),RRM2(12)	S2	0
c1_19	32	c1_4	MMUT(19)	S2	0
c1_20	73	c1_4	ACAT1(25),GOT1(21)	S2	0
c1_21	61	c1_4	PLCG2(33),HS6ST3(24)	S2	0
c1_22	18	c1_4	NOTCH2(15)	S2	0
c1_23	11	c1_4	NOL11(10)	S2	0
c1_24	10	c1_4	PLA2G2F(7)	S2	0
c1_25	26	c1_4	CTRC(19),SLC5A5(16)	S2	0
c1_26	7	c1_4	GNPDA1(5),QPRT(5)	S2	0
c1_27	25	c1_5	A1CF(15)	S2	0.02
c1_28	25	c1_5	FUT6(16),AMN(12)	S2	0
c1_29	48	c1_5	AGXT2(28),PKLR(21),HAO2(14)	S2	0
c1_30	11	c1_5	()	S2	0
c1_31	37	c1_5	ACMSD(25),GGT1(15)	S2	0
c1_32	35	c1_5	KHK(25)	S2	0
c1_33	21	c1_5	SHMT1(19)	S2	0
c1_34	4	c1_5	HPD(3)	S2	0.04
c1_35	12	c1_5	DECR2(9)	S2	0
c1_36	4	c1_5	BCKDK(3),VKORC1(3)	S2	0
c1_37	6	c1_5	ACAA2(5)	S2	0
c1_38	5	c1_5	()	S2	0
c1_39	219	c1_6	NOTCH4(44),CSPG4(41),RAPGEF4(33),COASY(30),ADGRF5(29),NOTCH3(23),GSS(23),NOS3(18),CACNA1C(17),ELAC2(17),ST6GALNAC3(17)	NA	0
c1_40	25	c1_6	LUM(15),GGT5(14),PRELP(12)	S3	0
c1_41	48	c1_6	TPK1(23),ASRGL1(16),ODC1(16),CHST2(15)	S3	0
c1_42	104	c1_7	RPL36(25),RPL13A(21),RPL18(18)	NA	0
c1_43	8	c1_7	GEMIN6(7)	S3	0
c1_44	59	c1_7	RPS11(23),RPL31(16)	S3	0
c1_45	45	c1_7	SNRPD2(20),POLR2I(19),PSMB4(16)	S3	0
c1_46	13	c1_7	RPS27AP11(10)	S3	0
c1_47	29	c1_8	ECI1(20)	S3	0
c1_48	37	c1_8	TBL3(21),NOC4L(14)	S3	0
c1_49	51	c1_8	PSMB3(28),PSMB6(16)	NA	0
c1_50	14	c1_8	FDX2(10),POLR2J(9)	S3	0
c1_51	19	c1_8	COQ9(15)	S3	0
c1_52	40	c1_8	LSM7(21),SEM1(12)	S3	0
c1_53	50	c1_8	LSM4(31),POLR2L(16)	S3	0
c1_54	69	c1_8	PTGES2(36),ACOT8(17),SNRNP25(16),CDK19(15)	S3	0
c1_55	44	c1_8	CDC40(21),SERINC1(16)	S3	0
c1_56	14	c1_8	SLC52A2(9),MBOAT7(8)	S3	0
c1_57	25	c1_8	SLC25A11(17)	S3	0
c1_58	21	c1_8	PHKG2(16),TSEN54(14)	S3	0
c1_59	6	c1_8	STK11(5)	S3	0
c1_60	32	c1_8	MIGA2(22)	S3	0
c1_61	26	c1_8	NME1(18)	S3	0
c1_62	19	c1_8	PRPF40A(15),DDX21(12)	S3	0
c1_63	12	c1_8	UTP25(8)	S3	0
c1_64	12	c1_8	SRM(10)	S3	0
c1_65	9	c1_8	PRMT5(8)	S3	0
c1_66	8	c1_8	MNAT1(7)	S3	0
c1_67	11	c1_8	TPR(9)	S3	0
c1_68	5	c1_8	SET(4),GLE1(4),TEX10(4)	S3	0
c1_69	7	c1_8	UTP11(6)	S3	0
c1_70	8	c1_8	PSMD14(7)	S3	0
c1_71	9	c1_8	C1D(8)	S3	0
c1_72	4	c1_8	NUP42(3),PLEKHA8(3)	S3	0
c1_73	79	c1_9	SNRNP70(27),IDUA(18),SRRT(15)	NA	0
c1_74	4	c1_9	ALDH18A1(3),TRMT9B(3),CACNB2(3),DGAT2(3)	S1	0
c1_75	111	c1_9	DDX39B(35),GPS2(30),CSAD(28),HNRNPH1(16)	NA	0
c1_76	24	c1_9	APOA5(16)	S1	0
c1_77	36	c1_10	SAMHD1(26),CSF2RB(14)	S2	0
c1_78	22	c1_10	SLC37A2(12)	S2	0
c1_79	27	c1_10	TNFAIP8L2(20)	S2	0
c1_80	56	c1_11	CNOT1(32),SMG6(17)	S3	0
c1_81	116	c1_11	PANK3(45),PIK3CA(28),PIK3C2A(26)	NA	0
c1_82	25	c1_12	GOT2(19)	S2	0
c1_84	25	c1_12	DLD(19),HIBADH(10)	S2	0.01
c1_85	79	c1_13	INPP5J(58),SACM1L(20)	NA	0
c1_86	6	c1_13	UTP6(4)	S2	0.01
c1_87	5	c1_13	PI4KA(3)	S2	0.03
c1_89	9	c1_13	U2AF2(7),CNOT3(7)	S2	0
c1_90	38	c1_14	ANGPTL4(24),HILPDA(16)	S2	0.01
c1_92	11	c1_15	AKR1B10(9)	S2	0.03
c1_93	10	c1_15	()	NA	0
c1_94	19	c1_16	DLAT(15)	S2	0.02
c1_95	25	c1_16	HACD3(17)	S2	0
c1_96	40	c1_16	SC5D(33),SDHD(11)	S2	0
c1_98	46	c1_17	GLB1(26),SCAP(17),DAG1(14),PYGB(14)	NA	0.03
c1_99	13	c1_17	SPCS1(10),PSMD6(7)	S2	0.04
c1_100	15	c1_18	GPD1L(13)	S2	0
c1_102	13	c1_18	CDS1(11),PPARGC1A(8)	S2	0
c1_103	19	c1_19	MMUT(13)	S2	0.03
c1_105	8	c1_20	MDH1(6)	S2	0
c1_106	21	c1_20	ACAT1(15),AUH(11)	S2	0
c1_107	17	c1_20	PHYH(9),HADH(9)	NA	0
c1_108	15	c1_20	ACO2(10)	S2	0
c1_110	57	c1_21	PLCG2(33),HS6ST3(24)	NA	0
c1_114	7	c1_27	()	S1	0
c1_115	14	c1_27	A1CF(12)	S1	0
c1_117	17	c1_28	FUT6(15)	S2	0
c1_119	7	c1_32	UPB1(4),MPI(4)	S1	0.01
c1_120	8	c1_32	ABCC2(7)	S1	0.03
c1_121	120	c1_39	NOTCH4(41),CSPG4(40),NOTCH3(23),NOS3(18),CACNA1C(17)	S3	0
c1_122	37	c1_39	ADGRF5(25),RAPGEF4(18)	S3	0
c1_123	39	c1_39	COASY(28),GSS(15),ELAC2(15)	S3	0
c1_124	5	c1_39	CTSD(4),CTSA(4)	S3	0
c1_125	11	c1_39	PNPO(9)	S3	0.01
c1_129	34	c1_41	TPK1(20),ASRGL1(16),CHST2(14)	NA	0
c1_131	6	c1_42	RPSA(5),RPL14(5)	S3	0
c1_132	34	c1_42	RPL18(17),RPL36(16),RPS15(14)	S3	0
c1_133	22	c1_42	RPL13A(16),RPS17(10)	S3	0
c1_134	18	c1_42	RPL36A(11)	S3	0
c1_135	7	c1_42	SNRPA(5)	S3	0
c1_137	5	c1_42	PIK3R4(4),QTRT2(4)	S3	0.02
c1_138	5	c1_42	PSMA4(4)	S3	0.02
c1_139	23	c1_44	RPL31(15)	NA	0
c1_141	32	c1_45	SNRPD2(20),POLR2I(18)	S2	0
c1_142	6	c1_45	PSMD4(4),ZBTB8OS(4)	S2	0
c1_143	5	c1_45	SART1(3),NR1H2(3)	S2	0.01
c1_144	7	c1_46	RPL23AP18(6)	S1	0
c1_146	25	c1_47	ECI1(20)	S2	0
c1_148	42	c1_49	PSMB3(28),PSMB6(16)	S3	0
c1_149	4	c1_49	()	S3	0.04
c1_151	10	c1_50	POLR2J(9)	S2	0
c1_153	35	c1_52	LSM7(21),SEM1(12)	NA	0
c1_155	38	c1_53	LSM4(29)	S2	0.01
c1_156	9	c1_53	POLR2L(8)	S2	0.01
c1_157	12	c1_55	SERINC1(10)	S2	0.04
c1_158	18	c1_55	CDC40(13)	NA	0
c1_159	12	c1_55	DHX9(9)	S2	0
c1_162	25	c1_60	MIGA2(21)	S1	0
c1_163	4	c1_60	SLC30A7(3),SLC35D1(3)	S1	0
c1_165	6	c1_61	PSMB2(5),PSMA5(5)	S1	0
c1_166	5	c1_61	EFTUD2(4),PSMD3(4),EIF4A3(4)	S1	0
c1_167	8	c1_62	DDX21(7)	S1	0.04
c1_169	31	c1_73	SNRNP70(20)	NA	0
c1_170	7	c1_73	U2AF1L4(4),CPT1B(4)	S1	0
c1_171	17	c1_73	IDUA(14)	S1	0
c1_172	8	c1_73	SLC25A32(6)	S1	0
c1_173	8	c1_73	SRRT(6)	S1	0.02
c1_174	8	c1_73	RAN(7)	S1	0
c1_175	28	c1_75	CSAD(19)	S1	0
c1_176	53	c1_75	DDX39B(33),HNRNPH1(16),SRSF11(15)	NA	0
c1_178	9	c1_75	WDR75(6)	S1	0
c1_179	5	c1_76	APOA1(4),APOC3(4),APOA5(4)	S1	0
c1_180	12	c1_76	()	S1	0.04
c1_181	15	c1_78	SLC37A2(12)	S1	0
c1_183	5	c1_79	PSMB9(4)	S2	0
c1_185	15	c1_79	TNFAIP8L2(11)	NA	0
c1_186	36	c1_80	CNOT1(26)	S2	0
c1_187	14	c1_80	SMG6(11)	S2	0
c1_188	5	c1_80	NCBP1(4)	S2	0.02
c1_189	9	c1_81	IQGAP1(6)	S3	0
c1_190	27	c1_81	PIK3C2A(17)	S3	0
c1_191	59	c1_81	PANK3(42)	S3	0
c1_192	11	c1_81	RBM22(8),RIOK2(8)	S3	0
c1_193	4	c1_81	PPP2CA(3),CDK7(3),CCNH(3),MED7(3)	S3	0
c1_194	6	c1_81	CAD(5),PITPNM1(5)	S3	0
c1_195	7	c1_82	CKMT1B(6)	S2	0
c1_197	70	c1_85	INPP5J(58),SACM1L(15)	S2	0
c1_199	5	c1_93	TKT(4)	S2	0
c1_200	5	c1_93	ACAA1(4),GLYCTK(4),ACY1(4)	S2	0.04
c1_201	14	c1_94	DLAT(13)	S1	0
c1_202	5	c1_94	VDAC1(4)	S1	0
c1_204	7	c1_95	IDH3A(6)	S1	0
c1_206	11	c1_98	SCAP(9)	S2	0.01
c1_207	4	c1_99	LSM3(3)	S1	0
c1_208	5	c1_99	TRNT1(3)	S1	0
c1_209	4	c1_107	ACOT2(3),DLST(3)	S2	0
c1_211	50	c1_110	PLCG2(33),HS6ST3(18)	S2	0
c1_212	6	c1_110	CYP1A2(4)	S2	0.01
c1_213	59	c1_121	NOTCH4(37),NOS3(14)	S2	0
c1_215	30	c1_129	TPK1(20),ASRGL1(16),CHST2(14)	S1	0
c1_217	10	c1_134	RPL36A(8)	S2	0
c1_220	10	c1_139	RPL31(9)	NA	0
c1_222	23	c1_153	LSM7(17)	S2	0
c1_223	4	c1_158	HBS1L(3),CDC40(3),NUS1(3),RNGTT(3)	S2	0
c1_224	6	c1_158	UTP14C(5)	S2	0.01
c1_225	12	c1_169	TAZ(8)	S1	0
c1_227	5	c1_176	U2SURP(3),CCAR1(3)	S1	0
c1_229	5	c1_178	NOP58(4),MPHOSPH10(4)	S1	0
c1_231	6	c1_185	CSF2RA(5)	S2	0
c1_233	4	c1_189	MED13(3),KIF5B(3)	S2	0
c1_234	5	c1_189	IQGAP1(4),PPOX(4)	S2	0
c1_235	16	c1_190	PIK3C2A(14)	S1	0.04
c1_236	6	c1_190	PIKFYVE(5)	S1	0
c1_238	15	c1_213	CD36(10)	S1	0.01
c1_239	13	c1_215	CHST2(11)	S1	0
c1_242	6	c1_220	RPL12(4)	S2	0
c1_243	17	c1_222	LSM7(15)	S2	0.02
