# Supplementary material for: Metabolic classifications of renal cell carcinoma reveal intrinsic connections with clinical and immune characteristics
Source: J Transl Med. 2023 Feb 24;21:146. doi: 10.1186/s12967-023-03978-y (PMC9960222; doi:10.1186/s12967-023-03978-y)
Supplement: Supplementary file 2 — Additional file 2. Partial profiles of MEGENA-hub modules. [file 12967_2023_3978_MOESM2_ESM.xlsx]

## Sheet: Sheet1
			Training			Testing			ICGC
		Total(n=567)	Low_risk(n=272)	High_risk(n=295)	Total(n=242)	Low_risk(n=119)	High_risk(n=123)	Total	Low_risk	High_risk
age	>60	294	141	153	112	57	55	108	51	57
	≤60	273	131	142	130	62	68	111	59	52
gender	FEMALE	194	106	88	70	40	30	/	/	/
	MALE	373	166	207	172	79	93	/	/	/
pathologic_M	M0	375	172	203	161	77	84	/	/	/
	M1	60	8	52	28	5	23	/	/	/
	MX	132	92	40	53	37	16	/	/	/
pathologic_N	N0	212	92	120	102	52	50	/	/	/
	N1	28	4	24	12	1	11	/	/	/
	N2	4	2	2	1	0	1	/	/	/
	NX	323	174	149	127	66	61	/	/	/
pathologic_T	T1	309	182	127	137	80	57	/	/	/
	T2	77	40	37	32	18	14	/	/	/
	T3	173	49	124	68	21	47	/	/	/
	T4	8	1	7	5	0	5	/	/	/
pathologic_stage	Stage I	302	180	122	135	80	55	/	/	/
	Stage II	65	37	28	27	16	11	/	/	/
	Stage III	129	43	86	49	18	31	/	/	/
	Stage IV	71	12	59	31	5	26	/	/	/
